# Supplementary material for: A Descriptive Thematic Review of Barriers, Facilitators, and Recommendations for Cancer Screening Uptake Among Community Dwelling Adults with Mental Ill-Health
Source: Int J Environ Res Public Health. 2026 Feb 9;23(2):216. doi: 10.3390/ijerph23020216 (PMC12940195; doi:10.3390/ijerph23020216)
Supplement: Supplementary file 1 [file ijerph-23-00216-s001.zip]

Archive with 1 entries (1 files):
- ijerph-4072675-supplementary.pdf
